# Supplementary material for: Effects of Weight-Cutting Practices on Sleep, Recovery, and Injury in Combat Sports: A Scoping Review
Source: J Funct Morphol Kinesiol. 2025 Aug 18;10(3):319. doi: 10.3390/jfmk10030319 (PMC12371904; doi:10.3390/jfmk10030319)
Supplement: Supplementary file 1 [file jfmk-10-00319-s001.zip]

Archive with 1 entries (1 files):
- jfmk-3779812-supplementary.pdf
